# Supplementary material for: Elucidation of Mechanical, Physical, Chemical and Thermal Properties of Microbial Composite Films by Integrating Sodium Alginate with Bacillus subtilis sp
Source: Polymers (Basel). 2021 Jun 26;13(13):2103. doi: 10.3390/polym13132103 (PMC8271853; doi:10.3390/polym13132103)
Supplement: Supplementary file 1 [file polymers-13-02103-s001.zip]

Archive with 1 entries (1 files):
- polymers-1244976-supplementary.pdf
